# Supplementary material for: Ambient PM2.5 and PM10 Exposure and Respiratory Disease Hospitalization in Kandy, Sri Lanka
Source: Int J Environ Res Public Health. 2021 Sep 12;18(18):9617. doi: 10.3390/ijerph18189617 (PMC8466407; doi:10.3390/ijerph18189617)
Supplement: Supplementary file 1 [file ijerph-18-09617-s001.zip]

Archive with 1 entries (1 files):
- ijerph-1364383-supplementary.pdf
